# Supplementary material for: Localization of annexins A1 and A2 in the respiratory tract of healthy calves and those experimentally infected with Mannheimia haemolytica
Source: Vet Res. 2015 Feb 14;46:6. doi: 10.1186/s13567-014-0134-3 (PMC4327810; doi:10.1186/s13567-014-0134-3)
Supplement: Additional file 6: — Semi-quantitative scoring of immunohistochemical labeling of annexins A1 and A2 in the respiratory tract of six calves. Three calves had been infected with Mannheimia haemolytica by intrabronchial challenge, and three were unchallenged controls. [file 13567_2014_134_MOESM6_ESM.xlsx]

## Sheet: Sheet1
Annexin A1: scoring of immunolabeling								Annexin A2: scoring of immunolabeling								Summary of scoring scheme
	Nasal							Nasal								Scoring of nasal mucosa, trachea, bronchi and bronchioles
Calf ID	Ciliated epithelium: location	Ciliated epithelium: intensity	Goblet cells	Mucosal glands				Calf ID	Ciliated epithelium: location	Ciliated epithelium: intensity	Goblet cells	Mucosal glands				Ciliated epithelium: location	Ciliated epithelium: intensity	Goblet cells	Mucosal glands	Duct of mucosal gland	Mucosal leukocytes
Control 1	3	3	2	3				Control 1	3	2	0	2				0- No staining	0- No staining	0- No staining	0- No staining	0- No staining	0- No staining
Control 2	3	3	0	2				Control 2	3	2	0	2				1- Apical	1- Equivocal	1- Equivocal	1- Equivocal	1- Equivocal	1- Equivocal
Control 3	3	2	1	1				Control 3	3	2	0	1				2- Basal	2- Present	2- Present	2- Present	2- Present	2- Present
Infected 1	3	4	2	4				Infected 1	3	2	0	2				3- Both	3- Moderate		3- Moderate
Infected 2	3	4	0	1				Infected 2	3	2	0	2					4- Abundant		4- Abundant
Infected 3	3	4	1	3				Infected 3	3	2	0	2
Trachea								Trachea
Calf ID	Ciliated epithelium: location	Ciliated epithelium: intensity	Goblet cells	Mucosal glands	Duct of mucosal gland			Calf ID	Ciliated epithelium: location	Ciliated epithelium: intensity	Goblet cells	Mucosal glands	Duct of mucosal gland
Control 1	3	4	2	4	2			Control 1	3	3	0		0
Control 2	0	0	0	1	1			Control 2	0	0	0	1	0
Control 3	0	0	0	1	0			Control 3	0	0	0	1	0
Infected 1	3	2	2	3	2			Infected 1	3	2	0	1	0
Infected 2	0	0	0	2	0			Infected 2	0	0	0	0	0
Infected 3	0	0	1	2	0			Infected 3	0	0	0	0	0
Bronchi								Bronchi
Calf ID	Ciliated epithelium: location	Ciliated epithelium: intensity	Goblet cells	Mucosal glands	Mucosal leukocytes			Calf ID	Ciliated epithelium: location	Ciliated epithelium: intensity	Goblet cells	Mucosal glands	Mucosal leukocytes
Control 1	3	3	2	4	1			Control 1	1	3	0	2	2
Control 2	3	2	0	3	2			Control 2	3	3	0	2	2
Control 3	3	2	2	4	1			Control 3	3	2	0	3	2
Infected 1	3	4	2	4	2			Infected 1	3	4	0	3	2
Infected 2	3	2	0	2	1			Infected 2	3	3	0	2	2
Infected 3	3	4	2	4	2			Infected 3	3	3	0	0	2
Bronchiole								Bronchiole
Calf ID	Surface epithelium: location	Surface epithelium: intensity						Calf ID	Surface epithelium: location	Surface epithelium: intensity
Control 1	3	3						Control 1	1	3
Control 2	3	2						Control 2	3	2
Control 3	3	3						Control 3	3	3
Infected 1	3	3						Infected 1	3	3
Infected 2	3	2						Infected 2	3	2
Infected 3	3	3						Infected 3	3	2
Alveoli								Alveoli								Scoring of alveoli
Calf ID	Alveolar epithelium	Alveolar macrophages	Alveolar exudate cells	Alveolar fibrin	Foci of coagulation necrosis	Leukocyte rim around necrotic foci		Calf ID	Alveolar epithelium	Alveolar macrophage	Alveolar exudate cells	Alveolar fibrin	Foci of coagulation necrosis	Leukocyte rim around necrotic foci		Alveolar epithelium	Alveolar macrophages	Alveolar exudate cells	Alveolar fibrin	Foci of coagulation necrosis	Leukocyte rim around necrotic foci
Control 1	0	2	NP	NP	NP	NP		Control 1	0	0	NP	NP	NP	NP		0- No staining	0- No staining	0- No staining	0- No staining	0- No staining	0- Absent
Control 2	0	2	0	NP	NP	NP		Control 2	0	1	1	NP	NP	NP		1- Equivocal	1- Equivocal	1- Leukocytes	1- Equivocal	1- Necrotic areas	1- Equivocal
Control 3	0	2	NP	NP	NP	NP		Control 3	0	1	NP	NP	NP	NP		2- Present	2- Present	2- Neuts	2- Present	2- Leukocyte rim	2- Present
Infected 1	0	2	3	0	3	2		Infected 1	0	0	1	2	3 (few )	2 (few)		3- Moderate	3- Moderate			3-Both
Infected 2	0	2	3	0	3	2		Infected 2	1	0	1	2	3 (few )	2 (few)		4- Abundant	4- Abundant	NP- no visible exudate	NP- no visible fibrin	NP- no visible coag. necrosis	NP- no visible leukocyte rim
Infected 3	0	2	3	0	3	2		Infected 3	0	0	1	2	3 (few )	2 (few)
